# Supplementary material for: Note on some antlions from Mozambique (Neuroptera: Myrmeleontidae)
Source: Biodivers Data J. 2014 Feb 3;(2):e1050. doi: 10.3897/BDJ.2.e1050 (PMC4030245; doi:10.3897/BDJ.2.e1050)
Supplement: XML Treatment for Myrmeleon lanceolatus [file BDJ.2.e1050-treatment2.xml]

<!DOCTYPE tp:taxon-treatment
  PUBLIC "-//TaxonX//DTD Taxonomic Treatment Publishing DTD v0 20100105//EN" "tax-treatment-NSO.dtd">
<tp:taxon-treatment xmlns:tp="http://www.plazi.org/taxpub"><tp:treatment-meta><mixed-citation publication-type="journal"><person-group><name><surname>Letardi</surname><given-names>Agostino</given-names></name></person-group><article-title>Note on some antlions from Mozambique (<tp:taxon-name><tp:taxon-name-part taxon-name-part-type="order">Neuroptera</tp:taxon-name-part></tp:taxon-name>: <tp:taxon-name><tp:taxon-name-part taxon-name-part-type="family">Myrmeleontidae</tp:taxon-name-part></tp:taxon-name>)</article-title><source>Biodivers Data J</source><day>03</day><month>2</month><year>2014</year><volume>2014</volume><issue>2</issue><pub-id pub-id-type="doi">10.3897/BDJ.2.e1050</pub-id></mixed-citation></tp:treatment-meta><tp:nomenclature><tp:taxon-name>
            <tp:taxon-name-part taxon-name-part-type="genus">Myrmeleon</tp:taxon-name-part>
            <tp:taxon-name-part taxon-name-part-type="species">lanceolatus</tp:taxon-name-part>
          </tp:taxon-name><tp:taxon-authority>Rambur, 1842</tp:taxon-authority></tp:nomenclature><tp:treatment-sec sec-type="materials"><title>Materials</title><list list-type="alpha-lower" list-content="occurrences"><list-item><p><bold>Type status:</bold> <named-content xmlns:xlink="http://www.w3.org/1999/xlink" content-type="dwc:typeStatus" xlink:type="simple">Other material</named-content>. <bold>Occurrence:</bold> recordedBy: <named-content xmlns:xlink="http://www.w3.org/1999/xlink" content-type="dwc:recordedBy" xlink:type="simple">P. Cerretti, D. Birtele, A. Campanaro</named-content>; individualCount: <named-content xmlns:xlink="http://www.w3.org/1999/xlink" content-type="dwc:individualCount" xlink:type="simple">1</named-content>; sex: <named-content xmlns:xlink="http://www.w3.org/1999/xlink" content-type="dwc:sex" xlink:type="simple">male</named-content>; <bold>Location:</bold> country: <named-content xmlns:xlink="http://www.w3.org/1999/xlink" content-type="dwc:country" xlink:type="simple">Mozambique</named-content>; verbatimLocality: <named-content xmlns:xlink="http://www.w3.org/1999/xlink" content-type="dwc:verbatimLocality" xlink:type="simple">Matutuine, distr. Tinti Gala Lodge</named-content>; verbatimLatitude: <named-content xmlns:xlink="http://www.w3.org/1999/xlink" content-type="dwc:verbatimLatitude" xlink:type="simple">26°38'44.3"S</named-content>; verbatimLongitude: <named-content xmlns:xlink="http://www.w3.org/1999/xlink" content-type="dwc:verbatimLongitude" xlink:type="simple">32°50'25.1"E</named-content>; <bold>Event:</bold> samplingProtocol: <named-content xmlns:xlink="http://www.w3.org/1999/xlink" content-type="dwc:samplingProtocol" xlink:type="simple">light trap</named-content>; eventDate: <named-content xmlns:xlink="http://www.w3.org/1999/xlink" content-type="dwc:eventDate" xlink:type="simple">31.I.2008</named-content>; <bold>Record Level:</bold> institutionCode: <named-content xmlns:xlink="http://www.w3.org/1999/xlink" content-type="dwc:institutionCode" xlink:type="simple">CNBFVR</named-content></p></list-item></list></tp:treatment-sec><tp:treatment-sec sec-type="Distribution"><title>Distribution</title><p>According to <xref ref-type="bibr" rid="B487865">Stange (2004)</xref>, this species is distributed in Namibia and South Africa. There are several localities reported in online catalogues (in the Illustrated database of African <tp:taxon-name><tp:taxon-name-part taxon-name-part-type="order">Neuroptera</tp:taxon-name-part></tp:taxon-name>, 16 localities are reported, mostly from South Africa and a very few from Namibia and Lesotho; four localities from western part of South Africa are reported in <xref ref-type="bibr" rid="B487798">GBIF (2013)</xref>; generically present also in Niger and Sierra Leone according to <xref ref-type="bibr" rid="B487837">Oswald (2013)</xref>; but the present male specimen is the first cited for Mozambique.</p></tp:treatment-sec><ref-list><ref id="B487865"><element-citation xmlns:xlink="http://www.w3.org/1999/xlink" publication-type="book" xlink:type="simple"><person-group person-group-type="author"><name name-style="western"><surname>Stange</surname><given-names>Lionel A.</given-names></name></person-group><year>2004</year><source>A systematic catalog, bibliography and classification of the world antlions (<tp:taxon-name><tp:taxon-name-part taxon-name-part-type="class">Insecta</tp:taxon-name-part></tp:taxon-name>: <tp:taxon-name><tp:taxon-name-part taxon-name-part-type="order">Neuroptera</tp:taxon-name-part></tp:taxon-name>: <tp:taxon-name><tp:taxon-name-part taxon-name-part-type="family">Myrmeleontidae</tp:taxon-name-part></tp:taxon-name>)</source><publisher-name>The America Entomological Institute</publisher-name><size units="page">565</size><isbn>1-887988-18-1</isbn></element-citation></ref><ref id="B487798"><element-citation xmlns:xlink="http://www.w3.org/1999/xlink" publication-type="software" xlink:type="simple"><person-group person-group-type="author"><name name-style="western"><surname>GBIF</surname><given-names/></name></person-group><year>2013</year><article-title>GBIF Backbone Taxonomy</article-title><date-in-citation content-type="released">2013-07-01T00:00:00+03:00</date-in-citation><uri xlink:type="simple">http://www.gbif.org/species/2100498</uri></element-citation></ref><ref id="B487837"><element-citation xmlns:xlink="http://www.w3.org/1999/xlink" publication-type="software" xlink:type="simple"><person-group person-group-type="author"><name name-style="western"><surname>Oswald</surname><given-names>J. D.</given-names></name></person-group><year>2013</year><article-title><tp:taxon-name><tp:taxon-name-part taxon-name-part-type="above-genus">Neuropterida</tp:taxon-name-part></tp:taxon-name> Species of the World</article-title><date-in-citation content-type="released">2013-09-11T00:00:00+03:00</date-in-citation><uri xlink:type="simple">http://lacewing.tamu.edu/Species-Catalogue/</uri><comment content-type="Version">3.0</comment></element-citation></ref></ref-list></tp:taxon-treatment>
