# Supplementary material for: Note on some antlions from Mozambique (Neuroptera: Myrmeleontidae)
Source: Biodivers Data J. 2014 Feb 3;(2):e1050. doi: 10.3897/BDJ.2.e1050 (PMC4030245; doi:10.3897/BDJ.2.e1050)
Supplement: XML Treatment for Cueta mysteriosa [file BDJ.2.e1050-treatment3.xml]

<!DOCTYPE tp:taxon-treatment
  PUBLIC "-//TaxonX//DTD Taxonomic Treatment Publishing DTD v0 20100105//EN" "tax-treatment-NSO.dtd">
<tp:taxon-treatment xmlns:tp="http://www.plazi.org/taxpub"><tp:treatment-meta><mixed-citation publication-type="journal"><person-group><name><surname>Letardi</surname><given-names>Agostino</given-names></name></person-group><article-title>Note on some antlions from Mozambique (<tp:taxon-name><tp:taxon-name-part taxon-name-part-type="order">Neuroptera</tp:taxon-name-part></tp:taxon-name>: <tp:taxon-name><tp:taxon-name-part taxon-name-part-type="family">Myrmeleontidae</tp:taxon-name-part></tp:taxon-name>)</article-title><source>Biodivers Data J</source><day>03</day><month>2</month><year>2014</year><volume>2014</volume><issue>2</issue><pub-id pub-id-type="doi">10.3897/BDJ.2.e1050</pub-id></mixed-citation></tp:treatment-meta><tp:nomenclature><tp:taxon-name>
            <tp:taxon-name-part taxon-name-part-type="genus">Cueta</tp:taxon-name-part>
            <tp:taxon-name-part taxon-name-part-type="species">mysteriosa</tp:taxon-name-part>
          </tp:taxon-name><tp:taxon-authority>(Gerstaecker, 1893)</tp:taxon-authority></tp:nomenclature><tp:treatment-sec sec-type="materials"><title>Materials</title><list list-type="alpha-lower" list-content="occurrences"><list-item><p><bold>Type status:</bold> <named-content xmlns:xlink="http://www.w3.org/1999/xlink" content-type="dwc:typeStatus" xlink:type="simple">Other material</named-content>. <bold>Occurrence:</bold> recordedBy: <named-content xmlns:xlink="http://www.w3.org/1999/xlink" content-type="dwc:recordedBy" xlink:type="simple">P. Cerretti, D. Birtele, A. Campanaro</named-content>; individualCount: <named-content xmlns:xlink="http://www.w3.org/1999/xlink" content-type="dwc:individualCount" xlink:type="simple">1</named-content>; sex: <named-content xmlns:xlink="http://www.w3.org/1999/xlink" content-type="dwc:sex" xlink:type="simple">female</named-content>; <bold>Location:</bold> country: <named-content xmlns:xlink="http://www.w3.org/1999/xlink" content-type="dwc:country" xlink:type="simple">Mozambique</named-content>; verbatimLocality: <named-content xmlns:xlink="http://www.w3.org/1999/xlink" content-type="dwc:verbatimLocality" xlink:type="simple">Matutuine, distr. Tinti Gala Lodge</named-content>; verbatimLatitude: <named-content xmlns:xlink="http://www.w3.org/1999/xlink" content-type="dwc:verbatimLatitude" xlink:type="simple">26°38'44.3"S</named-content>; verbatimLongitude: <named-content xmlns:xlink="http://www.w3.org/1999/xlink" content-type="dwc:verbatimLongitude" xlink:type="simple">32°50'25.1"E</named-content>; <bold>Event:</bold> samplingProtocol: <named-content xmlns:xlink="http://www.w3.org/1999/xlink" content-type="dwc:samplingProtocol" xlink:type="simple">light trap</named-content>; eventDate: <named-content xmlns:xlink="http://www.w3.org/1999/xlink" content-type="dwc:eventDate" xlink:type="simple">31.I.2008</named-content>; <bold>Record Level:</bold> institutionCode: <named-content xmlns:xlink="http://www.w3.org/1999/xlink" content-type="dwc:institutionCode" xlink:type="simple">CNBFVR</named-content></p></list-item></list></tp:treatment-sec><tp:treatment-sec sec-type="Distribution"><title>Distribution</title><p>An antlion is very widespread in sub-Saharan Africa (<xref ref-type="bibr" rid="B487865">Stange 2004</xref>, <xref ref-type="bibr" rid="B487837">Oswald 2013</xref>), from Ivory Coast and Somalia to South Africa (in the Illustrated database of African <tp:taxon-name><tp:taxon-name-part taxon-name-part-type="order">Neuroptera</tp:taxon-name-part></tp:taxon-name>, 37 localities are reported, mostly from eastern area of South Africa, some from Kenya; in <xref ref-type="bibr" rid="B487798">GBIF (2013)</xref> is reported a locality from Tanzania; other 6 localities from Somalia, Kenya and Tanzania are reported in the database of Information System ZInsecta (<ext-link xmlns:xlink="http://www.w3.org/1999/xlink" ext-link-type="uri" xlink:href="http://www.zin.ru/projects/ZInsecta/eng/myrzin2.asp?tABBR=INNEMYCUEMYS&amp;tSYSC=7407224180&amp;tALT=%28&amp;tNOTE=comb.:%20Banks,%201920&amp;tUSE=0&amp;tName=Cueta%20mysteriosa%20%28Gerstaecker,%201894%29" xlink:type="simple">http://www.zin.ru/projects/ZInsecta/eng/ZInsecta.asp</ext-link>). Two species of the same genus (<italic><tp:taxon-name><tp:taxon-name-part taxon-name-part-type="genus">Cueta</tp:taxon-name-part> <tp:taxon-name-part taxon-name-part-type="species">mosambica</tp:taxon-name-part></tp:taxon-name></italic> and <italic><tp:taxon-name><tp:taxon-name-part taxon-name-part-type="genus">Cueta</tp:taxon-name-part> <tp:taxon-name-part taxon-name-part-type="species">heynei</tp:taxon-name-part></tp:taxon-name></italic>), likely synonyms of <italic><tp:taxon-name><tp:taxon-name-part taxon-name-part-type="genus">Cueta</tp:taxon-name-part> <tp:taxon-name-part taxon-name-part-type="species">mysteriosa</tp:taxon-name-part></tp:taxon-name></italic> (Mansell, per. comm.), have been cited in Mozambique (<xref ref-type="bibr" rid="B487817">Navás 1914</xref>, <xref ref-type="bibr" rid="B487827">Navás 1915</xref>), and recently (as <tp:taxon-name><tp:taxon-name-part taxon-name-part-type="genus">Cueta</tp:taxon-name-part> <tp:taxon-name-part taxon-name-part-type="uncertainty-rank">cf.</tp:taxon-name-part> <tp:taxon-name-part taxon-name-part-type="species">mysteriosa</tp:taxon-name-part></tp:taxon-name>) the taxon has been reported for a generical forestry coastal area of North-eastern Mozambique (<xref ref-type="bibr" rid="B487846">Pascal 2011</xref>), so the present report is the first for a precise locality of Mozambique after more than a century.</p></tp:treatment-sec><ref-list><ref id="B487865"><element-citation xmlns:xlink="http://www.w3.org/1999/xlink" publication-type="book" xlink:type="simple"><person-group person-group-type="author"><name name-style="western"><surname>Stange</surname><given-names>Lionel A.</given-names></name></person-group><year>2004</year><source>A systematic catalog, bibliography and classification of the world antlions (<tp:taxon-name><tp:taxon-name-part taxon-name-part-type="class">Insecta</tp:taxon-name-part></tp:taxon-name>: <tp:taxon-name><tp:taxon-name-part taxon-name-part-type="order">Neuroptera</tp:taxon-name-part></tp:taxon-name>: <tp:taxon-name><tp:taxon-name-part taxon-name-part-type="family">Myrmeleontidae</tp:taxon-name-part></tp:taxon-name>)</source><publisher-name>The America Entomological Institute</publisher-name><size units="page">565</size><isbn>1-887988-18-1</isbn></element-citation></ref><ref id="B487837"><element-citation xmlns:xlink="http://www.w3.org/1999/xlink" publication-type="software" xlink:type="simple"><person-group person-group-type="author"><name name-style="western"><surname>Oswald</surname><given-names>J. D.</given-names></name></person-group><year>2013</year><article-title><tp:taxon-name><tp:taxon-name-part taxon-name-part-type="above-genus">Neuropterida</tp:taxon-name-part></tp:taxon-name> Species of the World</article-title><date-in-citation content-type="released">2013-09-11T00:00:00+03:00</date-in-citation><uri xlink:type="simple">http://lacewing.tamu.edu/Species-Catalogue/</uri><comment content-type="Version">3.0</comment></element-citation></ref><ref id="B487798"><element-citation xmlns:xlink="http://www.w3.org/1999/xlink" publication-type="software" xlink:type="simple"><person-group person-group-type="author"><name name-style="western"><surname>GBIF</surname><given-names/></name></person-group><year>2013</year><article-title>GBIF Backbone Taxonomy</article-title><date-in-citation content-type="released">2013-07-01T00:00:00+03:00</date-in-citation><uri xlink:type="simple">http://www.gbif.org/species/2100498</uri></element-citation></ref><ref id="B487817"><element-citation xmlns:xlink="http://www.w3.org/1999/xlink" publication-type="article" xlink:type="simple"><person-group person-group-type="author"><name name-style="western"><surname>Navás</surname><given-names>L.</given-names></name></person-group><year>1914</year><article-title>Neuropteros nuevos de Africa</article-title><source>Memorias de la Real Academia de Ciencias y Artes de Barcelona</source><volume>10</volume><fpage>627</fpage><lpage>653</lpage></element-citation></ref><ref id="B487827"><element-citation xmlns:xlink="http://www.w3.org/1999/xlink" publication-type="article" xlink:type="simple"><person-group person-group-type="author"><name name-style="western"><surname>Navás</surname><given-names>L.</given-names></name></person-group><year>1915</year><article-title><tp:taxon-name><tp:taxon-name-part taxon-name-part-type="order">Neuroptera</tp:taxon-name-part></tp:taxon-name> nova africana. V Series</article-title><source>Memorie dell'Accademia Pontifica dei Nuovi Lincei</source><volume>2</volume><issue>1</issue><fpage>19</fpage><lpage>29</lpage></element-citation></ref><ref id="B487846"><element-citation xmlns:xlink="http://www.w3.org/1999/xlink" publication-type="book" xlink:type="simple"><person-group person-group-type="author"><name name-style="western"><surname>Pascal</surname><given-names>O.</given-names></name></person-group><year>2011</year><source>The Coastal Forests of Northern Mozambique, 2008 2009 expeditions. «Our Planet Reviewed» Programme report n°1</source><publisher-name>Pro-Natura international / Muséum national d’Histoire naturelle</publisher-name><publisher-loc>Paris</publisher-loc><size units="page">160</size></element-citation></ref></ref-list></tp:taxon-treatment>
