# Supplementary material for: Note on some antlions from Mozambique (Neuroptera: Myrmeleontidae)
Source: Biodivers Data J. 2014 Feb 3;(2):e1050. doi: 10.3897/BDJ.2.e1050 (PMC4030245; doi:10.3897/BDJ.2.e1050)
Supplement: XML Treatment for Macronemurus tinctus [file BDJ.2.e1050-treatment4.xml]

<!DOCTYPE tp:taxon-treatment
  PUBLIC "-//TaxonX//DTD Taxonomic Treatment Publishing DTD v0 20100105//EN" "tax-treatment-NSO.dtd">
<tp:taxon-treatment xmlns:tp="http://www.plazi.org/taxpub"><tp:treatment-meta><mixed-citation publication-type="journal"><person-group><name><surname>Letardi</surname><given-names>Agostino</given-names></name></person-group><article-title>Note on some antlions from Mozambique (<tp:taxon-name><tp:taxon-name-part taxon-name-part-type="order">Neuroptera</tp:taxon-name-part></tp:taxon-name>: <tp:taxon-name><tp:taxon-name-part taxon-name-part-type="family">Myrmeleontidae</tp:taxon-name-part></tp:taxon-name>)</article-title><source>Biodivers Data J</source><day>03</day><month>2</month><year>2014</year><volume>2014</volume><issue>2</issue><pub-id pub-id-type="doi">10.3897/BDJ.2.e1050</pub-id></mixed-citation></tp:treatment-meta><tp:nomenclature><tp:taxon-name>
            <tp:taxon-name-part taxon-name-part-type="genus">Macronemurus</tp:taxon-name-part>
            <tp:taxon-name-part taxon-name-part-type="species">tinctus</tp:taxon-name-part>
          </tp:taxon-name><tp:taxon-authority>Kolbe, 1897</tp:taxon-authority></tp:nomenclature><tp:treatment-sec sec-type="materials"><title>Materials</title><list list-type="alpha-lower" list-content="occurrences"><list-item><p><bold>Type status:</bold> <named-content xmlns:xlink="http://www.w3.org/1999/xlink" content-type="dwc:typeStatus" xlink:type="simple">Other material</named-content>. <bold>Occurrence:</bold> recordedBy: <named-content xmlns:xlink="http://www.w3.org/1999/xlink" content-type="dwc:recordedBy" xlink:type="simple">P. Cerretti, D. Birtele, A. Campanaro</named-content>; sex: <named-content xmlns:xlink="http://www.w3.org/1999/xlink" content-type="dwc:sex" xlink:type="simple">1 male, 1 female</named-content>; <bold>Location:</bold> country: <named-content xmlns:xlink="http://www.w3.org/1999/xlink" content-type="dwc:country" xlink:type="simple">Mozambique</named-content>; verbatimLocality: <named-content xmlns:xlink="http://www.w3.org/1999/xlink" content-type="dwc:verbatimLocality" xlink:type="simple">Matutuine, distr. Tinti Gala Lodge</named-content>; verbatimLatitude: <named-content xmlns:xlink="http://www.w3.org/1999/xlink" content-type="dwc:verbatimLatitude" xlink:type="simple">26°38'44.3"S</named-content>; verbatimLongitude: <named-content xmlns:xlink="http://www.w3.org/1999/xlink" content-type="dwc:verbatimLongitude" xlink:type="simple">32°50'25.1"E</named-content>; <bold>Event:</bold> samplingProtocol: <named-content xmlns:xlink="http://www.w3.org/1999/xlink" content-type="dwc:samplingProtocol" xlink:type="simple">light trap</named-content>; eventDate: <named-content xmlns:xlink="http://www.w3.org/1999/xlink" content-type="dwc:eventDate" xlink:type="simple">31.I.2008</named-content>; <bold>Record Level:</bold> institutionCode: <named-content xmlns:xlink="http://www.w3.org/1999/xlink" content-type="dwc:institutionCode" xlink:type="simple">CNBFVR</named-content></p></list-item></list></tp:treatment-sec><tp:treatment-sec sec-type="Distribution"><title>Distribution</title><p>According to <xref ref-type="bibr" rid="B487837">Oswald (2013)</xref> this species is distributed in Kenya, Angola, Mozambique, Tanzania, and Uganda. There are several localities reported in online catalogues (in the Illustrated database of African <tp:taxon-name><tp:taxon-name-part taxon-name-part-type="order">Neuroptera</tp:taxon-name-part></tp:taxon-name>, 111 localities are reported, mostly from South Africa and Namibia, some from Zimbabwe, a couple from central area of Mozambique, a couple from Malawi, another from Zambia; two localities from South Africa are reported in <xref ref-type="bibr" rid="B487798">GBIF (2013)</xref>; another locality from Ethiopia is reported in the database of Information System ZInsecta). The present report is the third locality for Mozambique, the first in the southern part of this country.</p></tp:treatment-sec><ref-list><ref id="B487837"><element-citation xmlns:xlink="http://www.w3.org/1999/xlink" publication-type="software" xlink:type="simple"><person-group person-group-type="author"><name name-style="western"><surname>Oswald</surname><given-names>J. D.</given-names></name></person-group><year>2013</year><article-title><tp:taxon-name><tp:taxon-name-part taxon-name-part-type="above-genus">Neuropterida</tp:taxon-name-part></tp:taxon-name> Species of the World</article-title><date-in-citation content-type="released">2013-09-11T00:00:00+03:00</date-in-citation><uri xlink:type="simple">http://lacewing.tamu.edu/Species-Catalogue/</uri><comment content-type="Version">3.0</comment></element-citation></ref><ref id="B487798"><element-citation xmlns:xlink="http://www.w3.org/1999/xlink" publication-type="software" xlink:type="simple"><person-group person-group-type="author"><name name-style="western"><surname>GBIF</surname><given-names/></name></person-group><year>2013</year><article-title>GBIF Backbone Taxonomy</article-title><date-in-citation content-type="released">2013-07-01T00:00:00+03:00</date-in-citation><uri xlink:type="simple">http://www.gbif.org/species/2100498</uri></element-citation></ref></ref-list></tp:taxon-treatment>
